# Supplementary material for: Metabolic Profiling of the Hypothalamus of Mice during Short-Term Food Deprivation
Source: Metabolites. 2022 Apr 29;12(5):407. doi: 10.3390/metabo12050407 (PMC9144291; doi:10.3390/metabo12050407)
Supplement: Supplementary file 1 [file metabolites-12-00407-s001.zip]

Archive with 1 entries (1 files):
- metabolites-1654497-supplementary.pdf
